# Supplementary material for: Comparative genome and transcriptome analysis reveals distinctive surface characteristics and unique physiological potentials of Pseudomonas aeruginosa ATCC 27853
Source: BMC Genomics. 2017 Jun 12;18:459. doi: 10.1186/s12864-017-3842-z (PMC5467263; doi:10.1186/s12864-017-3842-z)
Supplement: Additional file 1: Table S1. — A list of complete genomes of Pseudomonas aeruginosa employed in the present study. Table S2. Annotations of ORFs in Prophage 2 predicted in P. aeruginosa ATCC 27853. Table S3. Table S3 Differentially expressed genes in P. aeruginosa ATCC 2853 and PAO1 revealed by DESeq of the RNA-seq data (see supplemented excel file). Table S4 Top 50 ranked genes with numbers of non-synonymous variants between Pseudomonas aeruginosa ATCC 2853 and PAO1 with function description. Table S5 RNA-seq statistics and coverage after quality filtering for PAO1 and ATCC 27853. Fig. S1. Location of prophage B3 in four P. aeruginosa genomes: ATCC 27853, P. aeruginosa NCGM2.S1, P. aeruginosa VRFPA04 and P. aeruginosa Carb01_63. Fig. S2 Distribution of nucleotide change numbers in the genomes of P. aeruginosa ATCC 27853 and PAO1. (ZIP 718 kb) [file 12864_2017_3842_MOESM1_ESM.zip]

Archive with 2 entries (2 files):
- Table S3.xlsx
- Suppl_revised.docx
