# Supplementary material for: Comparative genome and transcriptome analysis reveals distinctive surface characteristics and unique physiological potentials of Pseudomonas aeruginosa ATCC 27853
Source: BMC Genomics. 2017 Jun 12;18:459. doi: 10.1186/s12864-017-3842-z (PMC5467263; doi:10.1186/s12864-017-3842-z)
Supplement: Additional file 1: Table S1. — A list of complete genomes of Pseudomonas aeruginosa employed in the present study. Table S2. Annotations of ORFs in Prophage 2 predicted in P. aeruginosa ATCC 27853. Table S3. Table S3 Differentially expressed genes in P. aeruginosa ATCC 2853 and PAO1 revealed by DESeq of the RNA-seq data (see supplemented excel file). Table S4 Top 50 ranked genes with numbers of non-synonymous variants between Pseudomonas aeruginosa ATCC 2853 and PAO1 with function description. Table S5 RNA-seq statistics and coverage after quality filtering for PAO1 and ATCC 27853. Fig. S1. Location of prophage B3 in four P. aeruginosa genomes: ATCC 27853, P. aeruginosa NCGM2.S1, P. aeruginosa VRFPA04 and P. aeruginosa Carb01_63. Fig. S2 Distribution of nucleotide change numbers in the genomes of P. aeruginosa ATCC 27853 and PAO1. (ZIP 718 kb) [file 12864_2017_3842_MOESM1_ESM.zip › Table S3.xlsx]

## Sheet: Sheet1
Locus	PAO1	ATCC 27853	foldChange	log2FoldChange	pval	padj	Function
1112	PA1112b	ACG06_21215	N/A	N/A	1.67e-209	5.94e-207	hypothetical protein
3724	PA3724	ACG06_06040	2590.4	11.339	6.3e-166	1.08e-163	elastase LasB
2146	PA2146	ACG06_15775	2473.8	11.2725	4.25e-12	2.15e-11	hypothetical protein
2570	PA2570	ACG06_13270	1820.08	10.8298	1.94e-135	1.92e-133	LecA protein
4739	PA4739	ACG06_27410	773.369	9.59501	1.97e-93	1.1e-91	hypothetical protein
4738	PA4738	ACG06_27405	704.175	9.45979	6.31e-121	5.18e-119	hypothetical protein
2166	PA2166	ACG06_15675	694.66	9.44016	3.22e-36	4.77e-35	hypothetical protein
2143	PA2143	ACG06_15790	661.271	9.3691	1.41e-48	3.32e-47	hypothetical protein
2140	PA2140	ACG06_15810	625.97	9.28995	1.98e-21	1.67e-20	metallothionein
2169	PA2169	ACG06_15660	609.037	9.25039	1.12e-21	9.58e-21	hypothetical protein
2147	PA2147	ACG06_15770	580.239	9.1805	6.59e-30	7.7e-29	hydroperoxidase II
5482	PA5482	ACG06_31270	566.063	9.14482	2.71e-75	1.11e-73	hypothetical protein
2164	PA2164	ACG06_15685	466.987	8.86724	7.34e-64	2.49e-62	glycosyl hydrolase
2069	PA2069	ACG06_16140	465.905	8.86389	1.03e-58	3.14e-57	carbamoyl transferase
3479	PA3479	ACG06_07485	446.347	8.80202	0	0	rhamnosyltransferase subunit A
2300	PA2300	ACG06_14610	437.5	8.77314	0	0	chitinase
5481	PA5481	ACG06_31265	431.93	8.75465	1.56e-193	4.62e-191	hypothetical protein
2163	PA2163	ACG06_15690	377.489	8.56029	2.13e-95	1.24e-93	hypothetical protein
2165	PA2165	ACG06_15680	375.453	8.55249	3.11e-46	6.76e-45	glycogen synthase
2939	PA2939	ACG06_10280	341.405	8.41534	2e-225	8.19e-223	aminopeptidase
2513	PA2513	ACG06_13560	337.292	8.39786	1.89e-186	4.37e-184	anthranilate dioxygenase small subunit
2160	PA2160	ACG06_15705	335.009	8.38805	1.16e-42	2.17e-41	glycosyl hydrolase
2161	PA2161	ACG06_15700	329.391	8.36366	5.14e-44	1.04e-42	hypothetical protein
2151	PA2151	ACG06_15750	308.626	8.26972	1.42e-41	2.54e-40	hypothetical protein
3520	PA3520	ACG06_07385	307.693	8.26535	1.68e-130	1.52e-128	hypothetical protein
2162	PA2162	ACG06_15695	287.52	8.16752	7.89e-109	6.09e-107	malto-oligosyltrehalose synthase
2153	PA2153	ACG06_15740	279.531	8.12687	1.86e-57	5.55e-56	glycogen branching protein
1404	PA1404	ACG06_20200	275.221	8.10445	2.19e-36	3.27e-35	hypothetical protein
2148	PA2148	ACG06_15765	268.48	8.06867	9.47e-35	1.29e-33	hypothetical protein
2144	PA2144	ACG06_15785	253.541	7.98608	2.28e-41	4.02e-40	glycogen phosphorylase
2134	PA2134	ACG06_15845	252.067	7.97767	1.5e-11	7.36e-11	hypothetical protein
2152	PA2152	ACG06_15745	231.16	7.85275	3.41e-36	5.04e-35	trehalose synthase
2173	PA2173	ACG06_15640	222.863	7.80001	2.39e-15	1.51e-14	hypothetical protein
1874	PA1874	ACG06_17145	218.356	7.77054	8.59e-131	7.9e-129	hypothetical protein
51	PA0051	ACG06_00305	214.382	7.74404	0	0	phenazine-modifying protein
2171	PA2171	ACG06_15650	213.635	7.739	3.94e-20	3.16e-19	hypothetical protein
2170	PA2170	ACG06_15655	195.725	7.61269	8.11e-21	6.69e-20	hypothetical protein
2159	PA2159	ACG06_15710	189.054	7.56265	1.82e-22	1.63e-21	hypothetical protein
2512	PA2512	ACG06_13565	185.217	7.53308	1.35e-226	5.98e-224	anthranilate dioxygenase large subunit
1876	PA1876	ACG06_17135	168.921	7.40021	1.7e-307	2.26e-304	ABC transporter ATP-binding protein/permease
59	PA0059	ACG06_00340	165.876	7.37396	1.25e-53	3.43e-52	osmotically inducible protein OsmC
3478	PA3478	ACG06_07490	164.023	7.35775	4.49e-187	1.09e-184	rhamnosyltransferase subunit B
1871	PA1871	ACG06_17160	161.975	7.33962	3.51e-100	2.28e-98	LasA protease
4306	PA4306	ACG06_24420	157.215	7.2966	2.76e-253	1.84e-250	type IVb pilin Flp
1870	PA1870	ACG06_17165	155.9	7.28447	1.01e-52	2.67e-51	hypothetical protein
2180	PA2180	ACG06_15595	153.735	7.2643	6.83e-24	6.48e-23	hypothetical protein
2149	PA2149	ACG06_15760	152.309	7.25086	6.75e-26	6.95e-25	hypothetical protein
1323	PA1323	ACG06_19465	147.68	7.20633	3.21e-159	4.88e-157	hypothetical protein
1431	PA1431	ACG06_20070	145.438	7.18426	1.34e-152	1.7e-150	regulatory protein RsaL
1324	PA1324	ACG06_19460	144.521	7.17513	3.62e-190	9.19e-188	hypothetical protein
2433	PA2433	ACG06_13945	141.543	7.1451	5.43e-20	4.33e-19	hypothetical protein
2172	PA2172	ACG06_15645	135.509	7.08224	5.53e-21	4.6e-20	hypothetical protein
1877	PA1877	ACG06_17130	132.412	7.04889	1.21e-266	9.19e-264	secretion protein
2514	PA2514	ACG06_13555	129.306	7.01465	9.86e-113	7.73e-111	anthranilate dioxygenase reductase
1914	PA1914	ACG06_16940	118.001	6.88265	1.17e-39	1.9e-38	hypothetical protein
3691	PA3691	ACG06_06205	107.774	6.75187	3.05e-167	5.43e-165	hypothetical protein
1531	PA1531	ACG06_19155	105.628	6.72285	3.51e-07	1.22e-06	hypothetical protein
3370	PA3370	ACG06_08040	95.9061	6.58355	9.68e-25	9.5e-24	hypothetical protein
2150	PA2150	ACG06_15755	92.9711	6.53871	1.78e-22	1.59e-21	hypothetical protein
4648	PA4648	ACG06_26805	92.438	6.53041	1.47e-40	2.49e-39	hypothetical protein
3904	PA3904	ACG06_05100	92.4276	6.53025	1.54e-144	1.74e-142	hypothetical protein
2158	PA2158	ACG06_15715	91.6345	6.51782	2.01e-13	1.12e-12	alcohol dehydrogenase
2415	PA2415	ACG06_14040	91.5946	6.51719	8.18e-11	3.79e-10	hypothetical protein
52	PA0052	ACG06_00310	90.7749	6.50422	3.09e-228	1.5e-225	hypothetical protein
4210	PA4210	ACG06_03775	89.4635	6.48323	6.53e-15	3.99e-14	phenazine biosynthesis protein
3476	PA3476	ACG06_07500	89.167	6.47844	4.03e-44	8.23e-43	autoinducer synthesis protein RhlI
3274	PA3274	ACG06_08560	86.5873	6.43608	7.9e-53	2.11e-51	hypothetical protein
4649	PA4649	ACG06_26810	85.7881	6.42271	5.54e-78	2.35e-76	hypothetical protein
2173	PA2173a	ACG06_15635	85.5347	6.41844	1.6e-17	1.12e-16	hypothetical protein
3905	PA3905	ACG06_05095	85.399	6.41615	4.86e-66	1.7e-64	hypothetical protein
4211	PA4211	ACG06_03770	82.3286	6.36332	5.17e-15	3.19e-14	phenazine biosynthesis protein
3692	PA3692	ACG06_06200	81.9674	6.35698	7.95e-149	9.21e-147	lipotoxon F LptF
4651	PA4651	ACG06_26820	79.3177	6.30957	1.37e-35	1.96e-34	pili assembly chaperone
2139	PA2139	ACG06_15815	79.2539	6.30841	5.7e-15	3.51e-14	Unknown
2138	PA2138	ACG06_15820	78.4213	6.29317	2.12e-33	2.76e-32	ATP-dependent DNA ligase
2303	PA2303	ACG06_14595	78.0457	6.28625	1.17e-43	2.33e-42	protein AmbD
2157	PA2157	ACG06_15720	77.042	6.26757	2.89e-12	1.49e-11	hypothetical protein
2068	PA2068	ACG06_16145	75.9423	6.24683	1.36e-139	1.51e-137	major facilitator superfamily (MFS) transporter
3332	PA3332	ACG06_08255	74.9545	6.22794	2.78e-97	1.77e-95	hypothetical protein
1875	PA1875	ACG06_17140	72.9261	6.18836	1.79e-252	1.06e-249	hypothetical protein
2747	PA2747	ACG06_11345	72.3972	6.17786	2.46e-35	3.47e-34	hypothetical protein
3369	PA3369	ACG06_08045	71.7125	6.16415	2.05e-16	1.35e-15	hypothetical protein
2167	PA2167	ACG06_15670	70.0451	6.13021	9.11e-63	2.98e-61	hypothetical protein
5220	PA5220	ACG06_29920	69.8592	6.12638	1.35e-75	5.59e-74	hypothetical protein
2414	PA2414	ACG06_14045	68.4866	6.09775	2.44e-15	1.54e-14	L-sorbosone dehydrogenase
2137	PA2137	ACG06_15825	68.4234	6.09642	1.04e-28	1.17e-27	hypothetical protein
2135	PA2135	ACG06_15840	68.1993	6.09169	1.57e-17	1.1e-16	transporter
2591	PA2591	ACG06_12535	67.6768	6.08059	2.82e-39	4.56e-38	transcriptional regulator
1249	PA1249	ACG06_20540	66.0853	6.04626	3.57e-27	3.77e-26	alkaline metalloproteinase
2416	PA2416	ACG06_14035	64.6742	6.01512	4.53e-14	2.63e-13	trehalase
1244	PA1244	ACG06_20565	64.4589	6.01031	7.79e-102	5.19e-100	hypothetical protein
2142	PA2142	ACG06_15800	63.9263	5.99834	4.77e-18	3.47e-17	short-chain dehydrogenase
1131	PA1131	ACG06_21120	62.6538	5.96933	3.03e-177	5.98e-175	major facilitator superfamily (MFS) transporter
122	PA0122	ACG06_00655	60.1877	5.9114	5.38e-62	1.73e-60	hypothetical protein
3906	PA3906	ACG06_05090	58.4245	5.8685	2e-34	2.7e-33	hypothetical protein
3231	PA3231	ACG06_08800	58.1728	5.86227	5.76e-107	4.33e-105	hypothetical protein
3333	PA3333	ACG06_08250	57.8937	5.85533	1.82e-134	1.76e-132	3-oxoacyl-ACP synthase
2155	PA2155	ACG06_15730	55.6728	5.7989	2.06e-20	1.68e-19	cardiolipin synthase 2
3329	PA3329	ACG06_08270	54.7716	5.77536	1.87e-43	3.64e-42	hypothetical protein
2141	PA2141	ACG06_15805	54.6359	5.77178	2.5e-19	1.93e-18	hypothetical protein
2587	PA2587	ACG06_12555	54.6124	5.77116	6.03e-207	2.01e-204	FAD-dependent monooxygenase
2244	PA2244	ACG06_14890	54.2561	5.76171	2.5e-136	2.56e-134	hypothetical protein
2181	PA2181	ACG06_15590	52.1698	5.70514	4.79e-13	2.6e-12	carboxylate-amine ligase
2302	PA2302	ACG06_14600	51.6702	5.69126	1.02e-156	1.44e-154	protein AmbE
2304	PA2304	ACG06_14590	51.0643	5.67424	1.55e-30	1.85e-29	protein AmbC
2156	PA2156	ACG06_15725	50.9781	5.6718	3.84e-12	1.95e-11	hypothetical protein
3908	PA3908	ACG06_05080	50.6403	5.66221	7.36e-81	3.32e-79	hypothetical protein
3371	PA3371	ACG06_08035	49.015	5.61515	2.23e-20	1.81e-19	hypothetical protein
2066	PA2066	ACG06_16155	48.6723	5.60503	2.14e-164	3.45e-162	hypothetical protein
3535	PA3535	ACG06_07310	47.4889	5.56952	5.78e-159	8.56e-157	serine protease
2154	PA2154	ACG06_15735	46.1163	5.5272	9.06e-22	7.85e-21	hypothetical protein
3361	PA3361	ACG06_08110	45.8211	5.51794	1.1e-210	4.17e-208	fucose-binding lectin PA-IIL
1243	PA1243	ACG06_20570	45.5455	5.50924	3.27e-173	6.23e-171	sensor/response regulator hybrid
1894	PA1894	ACG06_17045	43.2873	5.43587	2.33e-87	1.17e-85	hypothetical protein
3330	PA3330	ACG06_08265	41.4016	5.37161	7.87e-36	1.13e-34	short-chain dehydrogenase
2178	PA2178	ACG06_15610	40.8052	5.35068	2.77e-08	1.05e-07	hypothetical protein
1897	PA1897	ACG06_17030	40.4425	5.3378	2.29e-22	2.04e-21	hypothetical protein
3331	PA3331	ACG06_08260	40.2374	5.33046	7.09e-75	2.84e-73	cytochrome P450
2067	PA2067	ACG06_16150	39.3802	5.2994	2.81e-157	4.05e-155	hydrolase
2107	PA2107	ACG06_15990	39.2573	5.29489	1.72e-23	1.61e-22	hypothetical protein
1869	PA1869	ACG06_17170	38.9368	5.28306	9.97e-126	8.72e-124	acyl carrier protein
4876	PA4876	ACG06_28120	38.6689	5.2731	2.41e-43	4.63e-42	OsmE family transcriptional regulator
2194	PA2194	ACG06_15555	36.865	5.20418	3.79e-12	1.93e-11	hydrogen cyanide synthase HcnB
2193	PA2193	ACG06_15560	36.262	5.18039	3.25e-13	1.79e-12	hydrogen cyanide synthase HcnA
4877	PA4877	ACG06_28125	35.0041	5.12945	7.25e-22	6.32e-21	hypothetical protein
2174	PA2174	ACG06_15630	34.7915	5.12066	2.34e-139	2.49e-137	hypothetical protein
2377	PA2377	ACG06_14225	34.557	5.11091	5.3e-28	5.79e-27	hypothetical protein
567	PA0567	ACG06_02945	34.4614	5.10691	1.5e-190	3.99e-188	hypothetical protein
2192	PA2192	ACG06_15570	34.2377	5.09752	1.03e-20	8.42e-20	hypothetical protein
3328	PA3328	ACG06_08275	34.065	5.09022	6.59e-40	1.08e-38	FAD-dependent monooxygenase
1130	PA1130	ACG06_21125	33.3726	5.06059	3.56e-24	3.43e-23	rhamnosyltransferase 2
5058	PA5058	ACG06_29050	33.3546	5.05981	1.64e-24	1.6e-23	poly(3-hydroxyalkanoic acid) synthase 2
1899	PA1899	ACG06_17020	33.3364	5.05903	4.52e-46	9.74e-45	phenazine biosynthesis protein
4650	PA4650	ACG06_26815	32.4884	5.02185	1.23e-30	1.48e-29	hypothetical protein
2195	PA2195	ACG06_15550	32.266	5.01194	3.36e-23	3.11e-22	hydrogen cyanide synthase HcnC
3334	PA3334	ACG06_08245	31.4776	4.97625	1.86e-83	8.79e-82	acyl carrier protein
2030	PA2030	ACG06_16340	30.3369	4.923	9.74e-07	3.21e-06	hypothetical protein
1933	PA1933	ACG06_16835	29.6129	4.88816	3.34e-22	2.94e-21	hydroxylase large subunit
1784	PA1784	ACG06_17645	29.4808	4.8817	5.92e-152	7.33e-150	hypothetical protein
3461	PA3461	ACG06_07575	28.6411	4.84002	2.8e-75	1.14e-73	hypothetical protein
355	PA0355	ACG06_01870	28.3928	4.82745	4.08e-155	5.43e-153	protease PfpI
3326	PA3326	ACG06_08285	28.2469	4.82002	5.14e-91	2.77e-89	ATP-dependent Clp protease proteolytic subunit
5059	PA5059	ACG06_29055	27.7706	4.79549	9.46e-104	6.91e-102	transcriptional regulator
3460	PA3460	ACG06_07580	27.7031	4.79198	2.09e-49	5.01e-48	acetyltransferase
2031	PA2031	ACG06_16335	27.4395	4.77818	4.43e-08	1.66e-07	hypothetical protein
3888	PA3888	ACG06_05185	27.321	4.77194	2.51e-79	1.1e-77	ABC transporter permease
4209	PA4209	ACG06_03780	27.0988	4.76016	6.33e-24	6.03e-23	phenazine-specific methyltransferase
4652	PA4652	ACG06_26825	26.4102	4.72302	4.26e-74	1.69e-72	hypothetical protein
1896	PA1896	ACG06_17035	25.7432	4.68612	6e-17	4.07e-16	hypothetical protein
3477	PA3477	ACG06_07495	25.4082	4.66722	1.02e-183	2.25e-181	transcriptional regulator RhlR
1242	PA1242	ACG06_20575	25.3015	4.66115	1.26e-150	1.5e-148	hypothetical protein
3459	PA3459	ACG06_07585	25.288	4.66038	7.12e-66	2.48e-64	glutamine amidotransferase
2588	PA2588	ACG06_12550	24.9725	4.64227	1.4e-139	1.52e-137	transcriptional regulator
1932	PA1932	ACG06_16840	24.5482	4.61755	1.43e-11	7.01e-11	hydroxylase molybdopterin-containing subunit
1895	PA1895	ACG06_17040	24.5089	4.61524	7.07e-21	5.85e-20	hypothetical protein
4294	PA4294	ACG06_24360	24.4082	4.60929	3.57e-97	2.24e-95	hypothetical protein
3519	PA3519	ACG06_07390	24.3092	4.60343	1.56e-26	1.63e-25	hypothetical protein
3327	PA3327	ACG06_08280	23.9507	4.582	9.58e-22	8.28e-21	non-ribosomal peptide synthetase
2751	PA2751	ACG06_11305	23.9484	4.58186	1.15e-62	3.74e-61	hypothetical protein
1893	PA1893	ACG06_17050	23.9291	4.5807	1.78e-51	4.54e-50	hypothetical protein
187	PA0187	ACG06_00980	23.6321	4.56268	1.42e-64	4.85e-63	hypothetical protein
2508	PA2508	ACG06_13585	23.4191	4.54961	1.64e-08	6.36e-08	muconolactone delta-isomerase
3272	PA3272	ACG06_08575	23.161	4.53362	4.02e-39	6.45e-38	ATP-dependent DNA helicase
4302	PA4302	ACG06_24400	21.8739	4.45114	1.87e-56	5.52e-55	ATPase TadA
3889	PA3889	ACG06_05180	21.8586	4.45013	2.49e-53	6.77e-52	ABC transporter
572	PA0572	ACG06_02970	21.8317	4.44835	6.69e-14	3.85e-13	hypothetical protein
2168	PA2168	ACG06_15665	21.6656	4.43733	3.22e-24	3.1e-23	hypothetical protein
2108	PA2108	ACG06_15985	21.4448	4.42256	2.21e-09	9.17e-09	thiamine pyrophosphate protein
5219	PA5219	ACG06_29915	21.3363	4.41524	2e-91	1.09e-89	hypothetical protein
2592	PA2592	ACG06_12530	21.0701	4.39712	7.5e-156	1.02e-153	periplasmic spermidine/putrescine-binding protein
1900	PA1900	ACG06_17015	20.8009	4.37858	8.07e-69	2.94e-67	phenazine biosynthesis protein
3890	PA3890	ACG06_05175	20.5878	4.36372	1.71e-42	3.18e-41	ABC transporter permease
38	PA0038	ACG06_00225	20.3812	4.34917	2.08e-178	4.44e-176	hypothetical protein
4078	PA4078	ACG06_04230	20.2904	4.34272	1.4e-15	8.93e-15	nonribosomal peptide synthetase
2305	PA2305	ACG06_14585	20.2678	4.34112	1.01e-16	6.76e-16	protein AmbB
2175	PA2175	ACG06_15625	19.6331	4.29522	6.93e-20	5.46e-19	hypothetical protein
4880	PA4880	ACG06_28140	19.6183	4.29412	7.67e-153	9.97e-151	bacterioferritin
4653	PA4653	ACG06_26830	19.0768	4.25375	9.9e-64	3.3e-62	hypothetical protein
4570	PA4570	ACG06_26385	18.6071	4.21778	4.06e-09	1.66e-08	hypothetical protein
39	PA0039	ACG06_00230	18.5721	4.21507	2.81e-27	3.01e-26	hypothetical protein
1592	PA1592	ACG06_18625	18.4812	4.20798	3.54e-14	2.07e-13	hypothetical protein
1731	PA1731	ACG06_17920	18.4336	4.20427	4.86e-23	4.46e-22	hypothetical protein
3335	PA3335	ACG06_08240	18.417	4.20297	4.11e-79	1.78e-77	hypothetical protein
1892	PA1892	ACG06_17055	18.3333	4.19639	1.14e-43	2.28e-42	hypothetical protein
3734	PA3734	ACG06_05985	18.0868	4.17686	6.12e-13	3.29e-12	hypothetical protein
4304	PA4304	ACG06_24410	17.9556	4.16636	2.59e-69	9.53e-68	protein RcpA
1931	PA1931	ACG06_16845	17.5814	4.13597	3.83e-18	2.81e-17	ferredoxin
1168	PA1168	ACG06_20930	17.3191	4.11429	2.94e-18	2.17e-17	hypothetical protein
1432	PA1432	ACG06_20065	17.2488	4.10842	1.71e-133	1.6e-131	autoinducer synthesis protein LasI
4590	PA4590	ACG06_26490	17.0401	4.09086	4.49e-99	2.88e-97	protein activator
1606	PA1606	ACG06_18555	16.8896	4.07806	1.63e-46	3.57e-45	hypothetical protein
4217	PA4217	ACG06_03740	16.8522	4.07487	8.33e-101	5.48e-99	hypothetical protein
5424	PA5424	ACG06_30970	16.6541	4.05781	5.2e-151	6.3e-149	hypothetical protein
4305	PA4305	ACG06_24415	16.5248	4.04656	7.86e-86	3.88e-84	RcpC protein
4469	PA4469	ACG06_25250	16.414	4.03686	8.34e-37	1.26e-35	hypothetical protein
1730	PA1730	ACG06_17925	16.4052	4.03608	6.41e-31	7.79e-30	hypothetical protein
852	PA0852	ACG06_22560	16.4052	4.03608	4.96e-164	7.77e-162	chitin-binding protein CbpD
1921	PA1921	ACG06_16895	16.3419	4.0305	1.19e-22	1.07e-21	hypothetical protein
2084	PA2084	ACG06_16070	16.1545	4.01386	3.59e-53	9.72e-52	asparagine synthetase
2746	PA2746	ACG06_11355	16.048	4.00432	1.45e-10	6.64e-10	hypothetical protein
4300	PA4300	ACG06_24390	16.0189	4.0017	2.11e-30	2.49e-29	protein TadC
4468	PA4468	ACG06_25245	15.806	3.9824	1.02e-84	5e-83	superoxide dismutase
1250	PA1250	ACG06_20535	15.6542	3.96848	2.34e-89	1.24e-87	alkaline proteinase inhibitor AprI
144	PA0144	ACG06_00765	15.4815	3.95248	1.73e-93	9.8e-92	hypothetical protein
2717	PA2717	ACG06_11480	15.3636	3.94145	1.4e-33	1.84e-32	chloroperoxidase
1605	PA1605	ACG06_18560	15.2323	3.92906	1.59e-83	7.56e-82	hypothetical protein
4524	PA4524.1	ACG06_25530	15.1454	3.9208	1.24e-72	4.81e-71	tRNA-Thr
2136	PA2136	ACG06_15830	14.9691	3.90392	2.29e-08	8.78e-08	hypothetical protein
3023	PA3023	ACG06_09850	14.9403	3.90113	1.14e-87	5.81e-86	lipid kinase
2022	PA2022	ACG06_16380	14.8237	3.88983	3.31e-88	1.69e-86	nucleotide sugar dehydrogenase
2071	PA2071	ACG06_16130	14.6965	3.8774	1.97e-59	6.08e-58	elongation factor G
2176	PA2176	ACG06_15620	14.5808	3.866	2.53e-15	1.59e-14	hypothetical protein
1732	PA1732	ACG06_17915	14.5289	3.86086	4.41e-16	2.88e-15	hypothetical protein
4467	PA4467	ACG06_25240	14.4111	3.84911	2.94e-113	2.34e-111	hypothetical protein
2046	PA2046	ACG06_16255	14.3936	3.84736	3.19e-72	1.22e-70	unknown
3733	PA3733a	ACG06_05990	14.2951	3.83745	9.47e-37	1.43e-35	hypothetical protein
2815	PA2815	ACG06_10925	14.2299	3.83085	3.69e-66	1.3e-64	acyl-CoA dehydrogenase
784	PA0784	ACG06_23065	14.1065	3.81829	2.08e-103	1.5e-101	transcriptional regulator
50	PA0050	ACG06_00295	14.0834	3.81592	3.07e-139	3.21e-137	hypothetical protein
2509	PA2509	ACG06_13580	14.0687	3.81442	0.000150433	0.000386227	muconate cycloisomerase I
3795	PA3795	ACG06_05650	14.0039	3.80776	4.54e-39	7.22e-38	oxidoreductase
60	PA0060	ACG06_00345	13.4758	3.7523	5.26e-124	4.52e-122	hypothetical protein
1245	PA1245	ACG06_20560	13.4281	3.74718	2.17e-44	4.45e-43	hypothetical protein
2507	PA2507	ACG06_13590	13.4072	3.74493	7e-09	2.79e-08	catechol 1,2-dioxygenase
4573	PA4573	ACG06_26400	13.2633	3.72936	1.15e-40	1.96e-39	hypothetical protein
2511	PA2511	ACG06_13570	12.6866	3.66523	6.19e-84	3e-82	transcriptional regulator
4673	PA4673.1	ACG06_26980	12.0279	3.58831	4.65e-36	6.81e-35	tRNA-Met
2787	PA2787	ACG06_11080	11.8791	3.57036	9.48e-72	3.61e-70	glutamate carboxypeptidase
5061	PA5061	ACG06_29065	11.8757	3.56994	2.66e-122	2.25e-120	hypothetical protein
4293	PA4293	ACG06_24355	11.7165	3.55047	1.21e-95	7.18e-94	two-component sensor PprA
4311	PA4311	ACG06_24445	11.6899	3.54719	3.89e-55	1.11e-53	hypothetical protein
843	PA0843	ACG06_22605	11.6838	3.54643	8.56e-48	1.95e-46	phospholipase accessory protein PlcR
5178	PA5178	ACG06_29705	11.6731	3.54511	4.88e-43	9.3e-42	LysM domain/BON superfamily protein
2682	PA2682	ACG06_11660	11.6281	3.53954	2.87e-32	3.59e-31	hypothetical protein
2097	PA2097	ACG06_16005	11.4958	3.52303	0.000436986	0.001052	flavin-binding monooxygenase
4785	PA4785	ACG06_27655	11.4268	3.51435	2.25e-60	7e-59	acetyl-CoA acetyltransferase
4377	PA4377	ACG06_24785	11.3137	3.49999	1.3e-17	9.19e-17	hypothetical protein
2708	PA2708	ACG06_11525	11.2912	3.49713	2.18e-50	5.42e-49	hypothetical protein
2593	PA2593	ACG06_12525	11.0872	3.47082	8.34e-33	1.06e-31	quorum threshold expression protein QteE
2179	PA2179	ACG06_15600	11.018	3.46179	3.15e-17	2.16e-16	hypothetical protein
1471	PA1471	ACG06_19870	10.9906	3.4582	1.49e-15	9.45e-15	hypothetical protein
1657	PA1657	ACG06_18295	10.8658	3.44172	3.46e-21	2.91e-20	hypothetical protein
3518	PA3518	ACG06_07395	10.3506	3.37164	2.28e-11	1.11e-10	hypothetical protein
3622	PA3622	ACG06_06855	10.3418	3.37042	9.68e-25	9.5e-24	RNA polymerase sigma factor RpoS
4303	PA4303	ACG06_24405	10.3312	3.36893	6.81e-41	1.18e-39	protein TadZ
2763	PA2763	ACG06_11230	10.322	3.36765	1.53e-17	1.07e-16	hypothetical protein
2312	PA2312a	ACG06_14545	10.2279	3.35444	2.82e-32	3.52e-31	hypothetical protein
2777	PA2777	ACG06_11130	10.1872	3.34868	2.69e-47	6e-46	hypothetical protein
5111	PA5111	ACG06_29310	10.1292	3.34044	6.95e-73	2.73e-71	lactoylglutathione lyase
4470	PA4470	ACG06_25255	10.0999	3.33626	1.83e-65	6.29e-64	fumarate hydratase
188	PA0188	ACG06_00985	10.0741	3.33258	2.73e-30	3.21e-29	hypothetical protein
3403	PA3403a	ACG06_07870	10.0317	3.3265	8.67e-12	4.32e-11	hypothetical protein
5212	PA5212	ACG06_29880	9.99262	3.32086	3.54e-90	1.89e-88	hypothetical protein
103	PA0103	ACG06_00560	9.98956	3.32042	3.15e-32	3.9e-31	sulfate transporter
1658	PA1658	ACG06_18290	9.9414	3.31345	1.55e-21	1.32e-20	hypothetical protein
4677	PA4677	ACG06_27065	9.75371	3.28595	4.87e-33	6.29e-32	hypothetical protein
2771	PA2771	ACG06_11175	9.68002	3.27501	3.3e-38	5.09e-37	hypothetical protein
2177	PA2177	ACG06_15615	9.5914	3.26174	7e-14	4.01e-13	sensor/response regulator hybrid
4786	PA4786	ACG06_27660	9.57147	3.25874	1.07e-91	5.94e-90	3-ketoacyl-ACP reductase
3041	PA3041	ACG06_09755	9.54805	3.25521	1.11e-107	8.42e-106	hypothetical protein
2573	PA2573	ACG06_13250	9.54729	3.25509	3.2e-102	2.21e-100	chemotaxis transducer
1733	PA1733	ACG06_17910	9.44006	3.2388	1.08e-15	6.94e-15	hypothetical protein
462	PA0462	ACG06_02415	9.38279	3.23002	7.63e-96	4.62e-94	hypothetical protein
4312	PA4312	ACG06_24450	9.2774	3.21372	4.91e-48	1.13e-46	hypothetical protein
1664	PA1664	ACG06_18260	9.27314	3.21306	2.71e-11	1.3e-10	hypothetical protein
3032	PA3032	ACG06_09800	9.16805	3.19661	9.28e-15	5.61e-14	cytochrome C Snr1
1659	PA1659	ACG06_18285	8.94032	3.16033	1.51e-12	7.95e-12	hypothetical protein
4296	PA4296	ACG06_24370	8.88434	3.15126	1.24e-96	7.61e-95	two-component response regulator, PprB
3723	PA3723	ACG06_06045	8.86186	3.14761	8.01e-96	4.8e-94	FMN oxidoreductase
5182	PA5182	ACG06_29725	8.8478	3.14532	8.4e-26	8.59e-25	hypothetical protein
3040	PA3040	ACG06_09760	8.8244	3.1415	1.13e-106	8.35e-105	hypothetical protein
4299	PA4299	ACG06_24385	8.79974	3.13746	5.8e-36	8.46e-35	protein TadD
4394	PA4394	ACG06_24875	8.6275	3.10894	1.85e-91	1.01e-89	hypothetical protein
4925	PA4925	ACG06_28365	8.57778	3.1006	6.5e-07	2.18e-06	hypothetical protein
3886	PA3886a	ACG06_05195	8.54855	3.09568	9.06e-39	1.41e-37	hypothetical protein
4298	PA4298	ACG06_24380	8.47843	3.0838	1.55e-16	1.03e-15	hypothetical protein
1728	PA1728	ACG06_17935	8.4759	3.08337	1.72e-95	1.01e-93	hypothetical protein
2098	PA2098	ACG06_16000	8.45577	3.07994	2.13e-09	8.9e-09	esterase
1668	PA1668	ACG06_18240	8.38302	3.06747	1.49e-14	8.89e-14	hypothetical protein
229	PA0229	ACG06_01195	8.36941	3.06513	6.89e-41	1.19e-39	dicarboxylic acid transporter PcaT
1780	PA1780	ACG06_17665	8.34652	3.06118	1.63e-05	4.72e-05	assimilatory nitrite reductase small subunit
3031	PA3031	ACG06_09810	8.32235	3.05699	3.09e-102	2.17e-100	hypothetical protein
736	PA0736a	ACG06_23315	8.26035	3.0462	1.92e-44	3.98e-43	hypothetical protein
5483	PA5483	ACG06_31275	8.24419	3.04338	4.24e-89	2.22e-87	two-component response regulator AlgB
4778	PA4778	ACG06_27615	8.23455	3.04169	6.51e-79	2.8e-77	protein CueR
854	PA0854	ACG06_22550	8.17688	3.03155	1.56e-73	6.16e-72	fumarate hydratase
2033	PA2033	ACG06_16325	8.12982	3.02322	1.38e-17	9.73e-17	hypothetical protein
3920	PA3920	ACG06_05020	8.09229	3.01655	6.38e-86	3.18e-84	metal transporting P-type ATPase
4338	PA4338	ACG06_24585	8.07693	3.01381	1.35e-25	1.37e-24	hypothetical protein
1745	PA1745	ACG06_17850	8.07019	3.0126	1.7e-62	5.49e-61	hypothetical protein
3739	PA3739	ACG06_05960	8.00726	3.00131	5.36e-41	9.37e-40	sodium/hydrogen antiporter
1656	PA1656	ACG06_18300	8.00633	3.00114	1.33e-17	9.4e-17	hypothetical protein
2384	PA2384	ACG06_14190	7.99442	2.99899	3.74e-40	6.25e-39	hypothetical protein
3049	PA3049	ACG06_09715	7.9027	2.98235	1.91e-07	6.77e-07	ribosome modulation factor
1301	PA1301	ACG06_19575	7.88177	2.97852	1.89e-15	1.2e-14	transmembrane sensor
3363	PA3363	ACG06_08100	7.84942	2.97259	1.89e-24	1.84e-23	aliphatic amidase regulator
2072	PA2072	ACG06_16125	7.69775	2.94444	2.44e-78	1.04e-76	hypothetical protein
5484	PA5484	ACG06_31280	7.67539	2.94024	2.7e-46	5.89e-45	two-component sensor
3364	PA3364	ACG06_08095	7.59897	2.9258	3.78e-31	4.61e-30	aliphatic amidase expression-regulating protein
1665	PA1665	ACG06_18255	7.55424	2.91729	1.31e-09	5.59e-09	hypothetical protein
1289	PA1289	ACG06_20335	7.51974	2.91068	2.21e-60	6.94e-59	hypothetical protein
5299	PA5299	ACG06_30320	7.49661	2.90624	2.5e-77	1.05e-75	hypothetical protein
4117	PA4117	ACG06_04055	7.44366	2.89601	4.11e-35	5.75e-34	phytochrome BphP
3042	PA3042	ACG06_09750	7.36467	2.88062	1.09e-80	4.9e-79	hypothetical protein
3598	PA3598	ACG06_06975	7.36072	2.87985	6.35e-35	8.82e-34	hypothetical protein
2145	PA2145	ACG06_15780	7.35672	2.87906	1.17e-19	9.18e-19	hypothetical protein
1111	PA1111	ACG06_21230	7.33467	2.87473	7.48e-44	1.51e-42	hypothetical protein
2569	PA2569	ACG06_13275	7.29077	2.86607	6.82e-39	1.07e-37	hypothetical protein
1248	PA1248	ACG06_20545	7.24492	2.85697	1.4e-15	8.93e-15	alkaline protease secretion outer membrane protein AprF
2034	PA2034	ACG06_16320	7.24364	2.85671	1.62e-28	1.81e-27	hypothetical protein
5359	PA5359	ACG06_30620	7.17873	2.84373	1.07e-21	9.26e-21	hypothetical protein
1246	PA1246	ACG06_20555	7.16481	2.84093	3.24e-25	3.23e-24	alkaline protease secretion protein AprD
3415	PA3415	ACG06_07805	7.16471	2.84091	3.01e-82	1.39e-80	branched-chain alpha-keto acid dehydrogenase subunit E2
5266	PA5266	ACG06_30155	7.12434	2.83276	2.93e-33	3.81e-32	hypothetical protein
5383	PA5383	ACG06_30765	7.11706	2.83128	1.27e-09	5.44e-09	hypothetical protein
2331	PA2331	ACG06_14460	7.10612	2.82906	1.11e-70	4.18e-69	hypothetical protein
1247	PA1247	ACG06_20550	7.08635	2.82504	7.76e-33	9.94e-32	alkaline protease secretion protein AprE
4040	PA4040	ACG06_04420	7.08288	2.82434	3.64e-24	3.49e-23	hypothetical protein
5267	PA5267	ACG06_30160	7.07761	2.82326	2.39e-57	7.07e-56	secreted protein Hcp
62	PA0062	ACG06_00355	7.07667	2.82307	3.13e-28	3.46e-27	hypothetical protein
2076	PA2076	ACG06_16110	7.04477	2.81655	1.48e-20	1.21e-19	transcriptional regulator
1344	PA1344	ACG06_19360	7.0361	2.81478	2.04e-47	4.57e-46	short-chain dehydrogenase
4607	PA4607	ACG06_26580	6.99458	2.80624	8.87e-35	1.22e-33	hypothetical protein
1353	PA1353	ACG06_19315	6.94329	2.79562	3.27e-13	1.8e-12	hypothetical protein
2722	PA2722	ACG06_11455	6.89603	2.78577	3.41e-08	1.28e-07	hypothetical protein
3962	PA3962	ACG06_04810	6.87357	2.78106	1.23e-55	3.53e-54	hypothetical protein
2142	PA2142a	ACG06_15795	6.8703	2.78037	2.14e-44	4.41e-43	hypothetical protein
3451	PA3451	ACG06_07625	6.78579	2.76252	3.86e-40	6.42e-39	hypothetical protein
2651	PA2651	ACG06_11820	6.77489	2.7602	2.76e-41	4.85e-40	hypothetical protein
4301	PA4301	ACG06_24395	6.76921	2.75899	2.4e-22	2.13e-21	protein TadB
3688	PA3688	ACG06_06220	6.70395	2.74501	2.97e-75	1.2e-73	hypothetical protein
2291	PA2291	ACG06_14655	6.65521	2.73448	7.02e-51	1.76e-49	glucose-sensitive porin
4345	PA4345	ACG06_24620	6.63218	2.72948	6.23e-70	2.32e-68	hypothetical protein
855	PA0855	ACG06_22545	6.62402	2.72771	6.17e-46	1.33e-44	hypothetical protein
2478	PA2478	ACG06_13740	6.62039	2.72692	4.79e-53	1.29e-51	thiol:disulfide interchange protein
853	PA0853	ACG06_22555	6.60537	2.72364	5.17e-54	1.44e-52	oxidoreductase
1666	PA1666	ACG06_18250	6.59675	2.72176	2.28e-07	8.02e-07	hypothetical protein
1562	PA1562	ACG06_18995	6.59627	2.72165	1.39e-43	2.74e-42	aconitate hydratase
1661	PA1661	ACG06_18275	6.59394	2.72114	6.22e-15	3.81e-14	hypothetical protein
1327	PA1327	ACG06_19445	6.55658	2.71294	2.04e-45	4.35e-44	protease
490	PA0490	ACG06_02560	6.53379	2.70792	4.39e-44	8.94e-43	hypothetical protein
2721	PA2721	ACG06_11460	6.52083	2.70506	5.81e-20	4.62e-19	hypothetical protein
4112	PA4112	ACG06_04080	6.51209	2.70312	3.49e-70	1.31e-68	sensor/response regulator hybrid
102	PA0102	ACG06_00555	6.43826	2.68667	2.33e-69	8.63e-68	carbonic anhydrase
3681	PA3681	ACG06_06255	6.43036	2.6849	7.49e-25	7.39e-24	hypothetical protein
3365	PA3365	ACG06_08090	6.38972	2.67575	3.33e-27	3.53e-26	chaperone
3362	PA3362	ACG06_08105	6.3884	2.67545	3.46e-13	1.9e-12	hypothetical protein
2559	PA2559a	ACG06_13315	6.37951	2.67345	1.47e-18	1.09e-17	hypothetical protein
2085	PA2085	ACG06_16065	6.375	2.67243	0.00233127	0.00498822	ring-hydroxylating dioxygenase small subunit
2330	PA2330	ACG06_14465	6.36119	2.6693	5.19e-60	1.61e-58	hypothetical protein
4390	PA4390	ACG06_24855	6.34583	2.66581	1.48e-57	4.42e-56	hypothetical protein
798	PA0798	ACG06_22990	6.34307	2.66518	1.57e-32	1.98e-31	phospholipid methyltransferase
3891	PA3891	ACG06_05170	6.31824	2.65952	4.26e-39	6.82e-38	ABC transporter ATP-binding protein
111	PA0111	ACG06_00600	6.27719	2.65012	7.43e-06	2.24e-05	hypothetical protein
4788	PA4788	ACG06_27670	6.27623	2.6499	7.71e-25	7.6e-24	hypothetical protein
2773	PA2773	ACG06_11155	6.27545	2.64972	3.88e-07	1.34e-06	hypothetical protein
466	PA0466	ACG06_02435	6.2659	2.64752	2.35e-05	6.69e-05	hypothetical protein
1135	PA1135	ACG06_21100	6.26496	2.64731	1.39e-12	7.33e-12	chaperone protein HchA
143	PA0143	ACG06_00760	6.25663	2.64539	1.54e-54	4.31e-53	nonspecific ribonucleoside hydrolase
2021	PA2021	ACG06_16385	6.25365	2.6447	2.65e-10	1.19e-09	hypothetical protein
1951	PA1951	ACG06_16760	6.17125	2.62556	2.49e-32	3.13e-31	hypothetical protein
1300	PA1300	ACG06_19580	6.15688	2.6222	2.44e-12	1.26e-11	ECF subfamily sigma-70 factor
2477	PA2477	ACG06_13745	6.10596	2.61022	9.25e-29	1.04e-27	thiol:disulfide interchange protein
1660	PA1660	ACG06_18280	6.09043	2.60654	4.54e-10	2e-09	hypothetical protein
1041	PA1041	ACG06_21615	6.08648	2.60561	1.03e-17	7.33e-17	hypothetical protein
4879	PA4879	ACG06_28135	6.08522	2.60531	1.11e-65	3.85e-64	hypothetical protein
543	PA0543	ACG06_02830	6.03097	2.59239	5.05e-42	9.18e-41	hypothetical protein
2887	PA2887	ACG06_10550	6.01351	2.58821	8.99e-06	2.68e-05	citronellol catabolism dehydrogenase
805	PA0805	ACG06_22955	5.9944	2.58361	1.12e-72	4.36e-71	hypothetical protein
1930	PA1930	ACG06_16850	5.98517	2.58139	7.86e-33	1e-31	chemotaxis transducer
3819	PA3819	ACG06_05530	5.97834	2.57974	6.85e-06	2.07e-05	hypothetical protein
5101	PA5101	ACG06_29260	5.95759	2.57473	1.62e-10	7.38e-10	hypothetical protein
2571	PA2571	ACG06_13260	5.95745	2.57469	5.08e-39	8.05e-38	two-component sensor
157	PA0157	ACG06_00830	5.9538	2.57381	1.42e-51	3.65e-50	resistance-nodulation-cell division (RND) efflux membrane fusion protein
1014	PA1014	ACG06_21760	5.93407	2.56902	1.09e-43	2.18e-42	glycosyl transferase family protein
3740	PA3740	ACG06_05955	5.87818	2.55537	1.39e-17	9.78e-17	hypothetical protein
3858	PA3858	ACG06_05320	5.8674	2.55272	2.26e-67	8.07e-66	amino acid-binding protein
1166	PA1166	ACG06_20940	5.86199	2.55139	3.37e-12	1.72e-11	hypothetical protein
2367	PA2367	ACG06_14280	5.85726	2.55023	3.06e-07	1.07e-06	hypothetical protein
177	PA0177	ACG06_00930	5.82215	2.54155	7.49e-30	8.7e-29	purine-binding chemotaxis protein
3273	PA3273	ACG06_08565	5.75183	2.52402	8.11e-08	2.98e-07	hypothetical protein
7	PA0007	ACG06_00065	5.74945	2.52342	7.47e-35	1.03e-33	hypothetical protein
2121	PA2121	ACG06_15915	5.73859	2.5207	3.42e-45	7.23e-44	transcriptional regulator
2896	PA2896	ACG06_10505	5.73396	2.51953	7.26e-36	1.05e-34	RNA polymerase sigma factor
1112	PA1112	ACG06_21225	5.71276	2.51419	1.15e-19	8.99e-19	hypothetical protein
2099	PA2099	ACG06_15995	5.68194	2.50638	4e-07	1.38e-06	short-chain dehydrogenase
803	PA0803	ACG06_22965	5.66983	2.5033	1.39e-14	8.34e-14	hypothetical protein
1175	PA1175	ACG06_20895	5.66852	2.50297	1.14e-30	1.37e-29	NapD protein of periplasmic nitrate reductase
4515	PA4515	ACG06_25480	5.66394	2.50181	2.98e-07	1.04e-06	hydroxylase
1354	PA1354	ACG06_19310	5.62644	2.49222	2.82e-17	1.94e-16	hypothetical protein
1408	PA1408	ACG06_20180	5.61006	2.48802	1.63e-42	3.04e-41	hypothetical protein
156	PA0156	ACG06_00825	5.60511	2.48674	2.19e-53	5.99e-52	resistance-nodulation-cell division (RND) efflux membrane fusion protein
2189	PA2189	ACG06_15580	5.59063	2.48301	1.05e-08	4.13e-08	hypothetical protein
2888	PA2888	ACG06_10545	5.58213	2.48081	3.58e-07	1.24e-06	geranyl-CoA carboxylase subunit beta
2889	PA2889	ACG06_10540	5.57424	2.47878	5.05e-09	2.04e-08	citronellyl-CoA dehydrogenase
2560	PA2560	ACG06_13310	5.55362	2.47343	3e-42	5.49e-41	hypothetical protein
3914	PA3914	ACG06_05050	5.53879	2.46957	3.89e-59	1.19e-57	molybdenum cofactor biosynthetic protein A1
1571	PA1571	ACG06_18950	5.53503	2.46859	4.64e-09	1.89e-08	hypothetical protein
1667	PA1667	ACG06_18245	5.49123	2.45713	1.94e-14	1.15e-13	hypothetical protein
5183	PA5183	ACG06_29730	5.48386	2.45519	2.5e-32	3.13e-31	hypothetical protein
1641	PA1641	ACG06_18380	5.46836	2.45111	9.95e-18	7.08e-17	hypothetical protein
3923	PA3923	ACG06_05005	5.46352	2.44983	2.97e-09	1.22e-08	hypothetical protein
3623	PA3623	ACG06_06850	5.44774	2.44566	4.55e-40	7.56e-39	hypothetical protein
2927	PA2927	ACG06_10345	5.4111	2.43592	1.98e-07	6.98e-07	hypothetical protein
4495	PA4495	ACG06_25380	5.40064	2.43313	1e-63	3.31e-62	hypothetical protein
2895	PA2895	ACG06_10510	5.387	2.42948	6.29e-43	1.19e-41	hypothetical protein
588	PA0588	ACG06_03060	5.3772	2.42686	1.16e-68	4.2e-67	hypothetical protein
2366	PA2366	ACG06_14285	5.37354	2.42587	1.36e-10	6.23e-10	uricase
269	PA0269	ACG06_01425	5.37265	2.42564	1.71e-35	2.42e-34	hypothetical protein
1663	PA1663	ACG06_18265	5.31293	2.40951	2.32e-07	8.17e-07	transcriptional regulator
2329	PA2329	ACG06_14470	5.30261	2.4067	5.58e-38	8.54e-37	ABC transporter ATP-binding protein
5181	PA5181	ACG06_29720	5.30237	2.40664	7.3e-15	4.44e-14	oxidoreductase
4471	PA4471	ACG06_25260	5.30165	2.40644	1.69e-33	2.2e-32	hypothetical protein
1174	PA1174	ACG06_20900	5.29115	2.40358	5.68e-62	1.81e-60	nitrate reductase catalytic subunit
2779	PA2779	ACG06_11120	5.29068	2.40345	4.04e-48	9.37e-47	hypothetical protein
3924	PA3924	ACG06_05000	5.22553	2.38558	5.63e-25	5.59e-24	long-chain-fatty-acid--CoA ligase
1662	PA1662	ACG06_18270	5.21607	2.38296	2.33e-09	9.67e-09	ClpA/B-type protease
2023	PA2023	ACG06_16375	5.20345	2.37947	1.49e-50	3.74e-49	UTP-glucose-1-phosphate uridylyltransferase
158	PA0158	ACG06_00835	5.19961	2.3784	1.7e-58	5.16e-57	resistance-nodulation-cell division (RND) efflux transporter
2254	PA2254	ACG06_14840	5.1946	2.37701	1.66e-08	6.45e-08	paerucumarin biosynthesis protein PvcA
520	PA0520	ACG06_02710	5.18882	2.37541	4.8e-53	1.29e-51	regulatory protein NirQ
2223	PA2223	ACG06_15000	5.17284	2.37096	2.27e-21	1.92e-20	hypothetical protein
2345	PA2345	ACG06_14390	5.15403	2.3657	1.19e-43	2.36e-42	hypothetical protein
1173	PA1173	ACG06_20905	5.13981	2.36171	4.82e-33	6.24e-32	cytochrome C protein NapB
2886	PA2886	ACG06_10555	5.13927	2.36156	8.58e-12	4.28e-11	hypothetical protein
2375	PA2375	ACG06_14235	5.12544	2.35767	1.91e-14	1.13e-13	hypothetical protein
2937	PA2937	ACG06_10290	5.11623	2.35508	4.21e-36	6.18e-35	hypothetical protein
365	PA0365	ACG06_01920	5.09963	2.35039	8.28e-20	6.51e-19	hypothetical protein
1048	PA1048	ACG06_21580	5.08057	2.34499	2.53e-15	1.59e-14	hypothetical protein
484	PA0484	ACG06_02530	5.066	2.34085	2.73e-45	5.8e-44	hypothetical protein
4594	PA4594	ACG06_26510	5.04277	2.33422	1.52e-29	1.76e-28	ABC transporter ATP-binding protein
2426	PA2426	ACG06_13985	5.04171	2.33391	3.26e-08	1.23e-07	extracytoplasmic-function sigma-70 factor
1669	PA1669	ACG06_18235	5.04167	2.3339	7.91e-11	3.67e-10	hypothetical protein
2476	PA2476	ACG06_13750	5.02023	2.32775	1.12e-40	1.92e-39	disulfide isomerase/thiol-disulfide oxidase
3986	PA3986	ACG06_04685	5.01679	2.32677	3.21e-19	2.46e-18	hypothetical protein
2290	PA2290	ACG06_14660	4.99716	2.32111	2.16e-54	6.04e-53	glucose dehydrogenase
1891	PA1891	ACG06_17060	4.97698	2.31527	1.24e-06	4.04e-06	hypothetical protein
3788	PA3788	ACG06_05685	4.97567	2.31489	1.16e-42	2.17e-41	hypothetical protein
807	PA0807	ACG06_22945	4.96492	2.31177	2.63e-14	1.55e-13	protein AmpDh3
1148	PA1148	ACG06_21035	4.96112	2.31067	8.17e-06	2.45e-05	exotoxin A
2786	PA2786	ACG06_11085	4.95478	2.30882	5.32e-07	1.81e-06	hypothetical protein
990	PA0990	ACG06_21885	4.94723	2.30662	6.99e-11	3.26e-10	hypothetical protein
2562	PA2562	ACG06_13300	4.936	2.30334	1.95e-41	3.46e-40	hypothetical protein
4313	PA4313	ACG06_24455	4.93362	2.30265	6.64e-39	1.04e-37	hypothetical protein
1349	PA1349	ACG06_19335	4.92226	2.29932	1.05e-08	4.15e-08	hypothetical protein
4384	PA4384	ACG06_24825	4.89279	2.29066	8.88e-21	7.31e-20	hypothetical protein
2198	PA2198	ACG06_15535	4.88055	2.28704	1.63e-18	1.21e-17	hypothetical protein
2309	PA2309	ACG06_14565	4.87048	2.28406	0.000739872	0.00170937	hypothetical protein
4874	PA4874	ACG06_28110	4.86238	2.28166	6.78e-55	1.92e-53	hypothetical protein
176	PA0176	ACG06_00925	4.84953	2.27784	1.27e-51	3.3e-50	aerotaxis transducer Aer2
2328	PA2328	ACG06_14475	4.83588	2.27378	6.1e-39	9.65e-38	hypothetical protein
3104	PA3104	ACG06_09425	4.83309	2.27295	5.52e-52	1.44e-50	secretion protein XcpP
3922	PA3922	ACG06_05010	4.80651	2.26499	2.23e-08	8.55e-08	hypothetical protein
2580	PA2580	ACG06_13215	4.79882	2.26268	5.34e-13	2.89e-12	hypothetical protein
4080	PA4080	ACG06_04220	4.79238	2.26074	2.56e-11	1.23e-10	response regulator
5423	PA5423	ACG06_30965	4.75315	2.24889	5.26e-23	4.82e-22	hypothetical protein
1985	PA1985	ACG06_16565	4.73679	2.24391	2.5e-08	9.54e-08	coenzyme PQQ synthesis protein PqqA
3320	PA3320	ACG06_08315	4.71104	2.23605	2.96e-05	8.3e-05	hypothetical protein
2412	PA2412	ACG06_14055	4.69007	2.22961	5.47e-45	1.15e-43	hypothetical protein
2475	PA2475	ACG06_13755	4.6851	2.22808	1.07e-27	1.16e-26	cytochrome P450
108	PA0108	ACG06_00585	4.64476	2.2156	6.11e-05	0.000165022	cytochrome C oxidase subunit III
1837	PA1837a	ACG06_17330	4.64148	2.21458	1.06e-41	1.9e-40	hypothetical protein
3416	PA3416	ACG06_07800	4.60425	2.20297	1.29e-52	3.41e-51	pyruvate dehydrogenase E1 component, subunit beta
271	PA0271	ACG06_01435	4.6012	2.20201	3.59e-24	3.45e-23	hypothetical protein
737	PA0737	ACG06_23310	4.59585	2.20033	5.06e-20	4.05e-19	hypothetical protein
2232	PA2232	ACG06_14955	4.58765	2.19776	1.75e-49	4.22e-48	protein PslB
3417	PA3417	ACG06_07795	4.57992	2.19532	6.01e-54	1.66e-52	pyruvate dehydrogenase E1 component subunit alpha
3719	PA3719	ACG06_06065	4.57322	2.19321	1.24e-05	3.64e-05	MexR antirepressor ArmR
4116	PA4116	ACG06_04060	4.57082	2.19245	5.93e-36	8.61e-35	heme oxygenase BphO
5546	PA5546	ACG06_31595	4.54548	2.18443	4.06e-51	1.03e-49	hypothetical protein
553	PA0553	ACG06_02880	4.53577	2.18135	4.37e-29	4.99e-28	hypothetical protein
2483	PA2483	ACG06_13715	4.52844	2.17901	7.26e-36	1.05e-34	hypothetical protein
399	PA0399	ACG06_02100	4.52824	2.17895	4.64e-21	3.87e-20	cystathionine beta-synthase
2891	PA2891	ACG06_10530	4.526	2.17824	6.53e-13	3.51e-12	geranyl-CoA carboxylase subunit alpha
2371	PA2371	ACG06_14260	4.52531	2.17802	7.64e-34	1.01e-32	ClpA/B-type protease
2235	PA2235	ACG06_14940	4.50739	2.17229	7.23e-47	1.6e-45	protein PslE
2197	PA2197	ACG06_15540	4.5066	2.17204	2.51e-36	3.73e-35	hypothetical protein
483	PA0483	ACG06_02525	4.50511	2.17156	4.81e-23	4.43e-22	acetyltransferase
5521	PA5521	ACG06_31470	4.49751	2.16913	5.01e-49	1.19e-47	short-chain dehydrogenase
1860	PA1860	ACG06_17220	4.47501	2.16189	1.1e-38	1.7e-37	hypothetical protein
1778	PA1778	ACG06_17675	4.46575	2.1589	3.67e-08	1.38e-07	uroporphyrin-III C-methyltransferase
107	PA0107	ACG06_00580	4.41771	2.1433	0.0125153	0.0232833	cytochrome C oxidase assembly protein
558	PA0558	ACG06_02905	4.40985	2.14073	2.14e-28	2.39e-27	hypothetical protein
2594	PA2594	ACG06_12430	4.40234	2.13827	6.67e-16	4.33e-15	hypothetical protein
4362	PA4362	ACG06_24710	4.39571	2.1361	3.97e-16	2.6e-15	hypothetical protein
105	PA0105	ACG06_00570	4.391	2.13455	2.65e-05	7.46e-05	cytochrome C oxidase subunit II
3346	PA3346	ACG06_08185	4.37455	2.12913	1.28e-43	2.53e-42	two-component response regulator
2369	PA2369	ACG06_14270	4.36847	2.12713	6.51e-27	6.86e-26	hypothetical protein
2048	PA2048	ACG06_16245	4.34492	2.11933	1.21e-10	5.54e-10	hypothetical protein
4680	PA4680	ACG06_27080	4.335	2.11603	1.29e-08	5.05e-08	hypothetical protein
1172	PA1172	ACG06_20910	4.33183	2.11498	1.74e-36	2.61e-35	cytochrome C protein NapC
366	PA0366	ACG06_01925	4.33152	2.11487	5.51e-34	7.38e-33	aldehyde dehydrogenase
2890	PA2890	ACG06_10535	4.32887	2.11399	1.63e-09	6.87e-09	isohexenylglutaconyl-CoA hydratase
1898	PA1898	ACG06_17025	4.32429	2.11246	2.43e-11	1.18e-10	quorum-sensing control repressor
1880	PA1880	ACG06_17115	4.32328	2.11213	3.27e-12	1.67e-11	oxidoreductase
2778	PA2778	ACG06_11125	4.32203	2.11171	3.3e-29	3.78e-28	hypothetical protein
732	PA0732	ACG06_23340	4.32065	2.11125	4.04e-38	6.22e-37	hypothetical protein
3915	PA3915	ACG06_05045	4.30963	2.10756	2.16e-43	4.17e-42	molybdopterin biosynthetic protein B1
110	PA0110	ACG06_00595	4.30869	2.10725	0.000380531	0.00092571	hypothetical protein
2239	PA2239	ACG06_14920	4.30514	2.10606	2.62e-30	3.08e-29	protein PslI
3123	PA3123	ACG06_09330	4.28566	2.09952	4.84e-40	7.98e-39	hypothetical protein
2425	PA2425	ACG06_13990	4.27295	2.09523	1.18e-34	1.6e-33	protein PvdG
227	PA0227	ACG06_01185	4.26972	2.09414	1.16e-05	3.41e-05	CoA transferase subunit B
4661	PA4661	ACG06_26870	4.26639	2.09302	2.72e-22	2.41e-21	lipid A 3-O-deacylase
3857	PA3857	ACG06_05325	4.26251	2.0917	1.9e-42	3.51e-41	phosphatidylcholine synthase
1356	PA1356	ACG06_19300	4.26066	2.09108	6.88e-13	3.69e-12	hypothetical protein
2572	PA2572	ACG06_13255	4.25892	2.09049	2.14e-43	4.15e-42	two-component response regulator
5473	PA5473	ACG06_31225	4.2506	2.08766	6.72e-45	1.41e-43	hypothetical protein
2368	PA2368	ACG06_14275	4.23902	2.08373	1.9e-12	9.95e-12	hypothetical protein
2327	PA2327	ACG06_14480	4.23886	2.08368	1.19e-17	8.43e-17	ABC transporter permease
2258	PA2258	ACG06_14820	4.22756	2.07982	3.93e-13	2.15e-12	transcriptional regulator PtxR
2796	PA2796	ACG06_11020	4.22535	2.07907	6.69e-47	1.49e-45	transaldolase B
1934	PA1934	ACG06_16830	4.22022	2.07732	1.01e-05	3e-05	hypothetical protein
2544	PA2544	ACG06_13400	4.21868	2.07679	2.01e-19	1.55e-18	hypothetical protein
587	PA0587	ACG06_03055	4.19972	2.07029	3.01e-49	7.15e-48	hypothetical protein
4702	PA4702	ACG06_27220	4.14611	2.05176	4.22e-42	7.71e-41	hypothetical protein
1470	PA1470	ACG06_19875	4.14434	2.05114	2.57e-18	1.9e-17	short-chain dehydrogenase
2236	PA2236	ACG06_14935	4.14019	2.0497	2.95e-32	3.68e-31	protein PslF
3289	PA3289	ACG06_08480	4.13898	2.04928	2.11e-25	2.12e-24	hypothetical protein
4226	PA4226	ACG06_03695	4.13631	2.04835	4.67e-24	4.47e-23	dihydroaeruginoic acid synthetase
1670	PA1670	ACG06_18230	4.13175	2.04675	3.68e-06	1.15e-05	serine/threonine phosphoprotein phosphatase Stp1
4222	PA4222	ACG06_03715	4.1158	2.04117	2.63e-42	4.84e-41	ABC transporter ATP-binding protein
1020	PA1020	ACG06_21720	4.09404	2.03352	1.15e-08	4.53e-08	acyl-CoA dehydrogenase
465	PA0465	ACG06_02430	4.08493	2.03031	4e-11	1.9e-10	hypothetical protein
471	PA0471	ACG06_02465	4.08235	2.0294	7.69e-13	4.11e-12	transmembrane sensor
4224	PA4224	ACG06_03705	4.07156	2.02558	2.2e-42	4.05e-41	pyochelin biosynthetic protein PchG
2411	PA2411	ACG06_14060	4.06068	2.02172	1.56e-43	3.07e-42	thioesterase
5060	PA5060	ACG06_29060	4.04538	2.01628	2.49e-36	3.7e-35	polyhydroxyalkanoate synthesis protein PhaF
2237	PA2237	ACG06_14930	4.04466	2.01602	1.02e-30	1.24e-29	protein PslG
2373	PA2373	ACG06_14245	4.04438	2.01592	1.89e-25	1.91e-24	hypothetical protein
106	PA0106	ACG06_00575	4.03705	2.0133	0.00305271	0.00639832	cytochrome C oxidase subunit I
792	PA0792	ACG06_23020	4.03571	2.01282	7.22e-26	7.4e-25	2-methylcitrate dehydratase
522	PA0522	ACG06_02720	4.01483	2.00534	2.89e-08	1.09e-07	hypothetical protein
5168	PA5168	ACG06_29655	0.247985	-2.01168	2.53e-35	3.56e-34	dicarboxylate transporter
612	PA0612	ACG06_03180	0.247937	-2.01196	3.07e-06	9.69e-06	repressor PtrB
1711	PA1711	ACG06_18020	0.247881	-2.01228	5.51e-11	2.59e-10	ExsE protein
4799	PA4799	ACG06_27720	0.247739	-2.01311	7.66e-11	3.56e-10	hypothetical protein
2112	PA2112	ACG06_15965	0.246333	-2.02132	6.73e-36	9.75e-35	LamB/YcsF family protein
848	PA0848	ACG06_22580	0.245115	-2.02847	9.14e-10	3.95e-09	alkyl hydroperoxide reductase
3280	PA3280	ACG06_08530	0.244917	-2.02964	8.2e-16	5.27e-15	Pyrophosphate-specific outer membrane porin OprO
411	PA0411	ACG06_02160	0.244076	-2.0346	1.89e-48	4.41e-47	twitching motility protein PilJ
359	PA0359	ACG06_01890	0.241421	-2.05038	4.49e-39	7.17e-38	hypothetical protein
277	PA0277	ACG06_01465	0.24092	-2.05337	2.69e-20	2.18e-19	hypothetical protein
169	PA0169	ACG06_00890	0.240692	-2.05474	2.95e-12	1.52e-11	hypothetical protein
3081	PA3081	ACG06_09555	0.239953	-2.05917	1.1e-36	1.65e-35	hypothetical protein
2861	PA2861	ACG06_10680	0.239877	-2.05963	5.84e-12	2.94e-11	2'-5' RNA ligase
2260	PA2260	ACG06_14810	0.239369	-2.06269	6.96e-17	4.7e-16	hypothetical protein
4501	PA4501	ACG06_25410	0.238222	-2.06962	7.44e-37	1.13e-35	glycine-glutamate dipeptide porin OpdP
3677	PA3677	ACG06_06275	0.237171	-2.076	1.46e-33	1.92e-32	resistance-nodulation-cell division (RND) efflux membrane fusion protein
2324	PA2324	ACG06_14495	0.236019	-2.08302	0.0201403	0.0359624	hypothetical protein
2352	PA2352	ACG06_14355	0.235819	-2.08425	1.77e-22	1.58e-21	glycerophosphoryl diester phosphodiesterase
2760	PA2760	ACG06_11245	0.235697	-2.085	1.46e-51	3.73e-50	hypothetical protein
5041	PA5041	ACG06_28965	0.235564	-2.08581	8.79e-47	1.94e-45	type 4 fimbrial biogenesis protein PilP
2265	PA2265	ACG06_14785	0.234433	-2.09275	8.17e-41	1.41e-39	gluconate dehydrogenase
4675	PA4675	ACG06_27055	0.23428	-2.0937	7.97e-42	1.43e-40	TonB-dependent receptor
5043	PA5043	ACG06_28975	0.234084	-2.0949	9.7e-48	2.2e-46	type 4 fimbrial biogenesis protein PilN
5167	PA5167	ACG06_29650	0.23143	-2.11135	1.36e-49	3.29e-48	c4-dicarboxylate-binding protein
5042	PA5042	ACG06_28970	0.229768	-2.12175	5.11e-48	1.17e-46	type 4 fimbrial biogenesis protein PilO
1714	PA1714	ACG06_18005	0.22927	-2.12488	5.46e-37	8.32e-36	ExsD protein
2127	PA2127	ACG06_15880	0.229068	-2.12615	3.76e-39	6.06e-38	hypothetical protein
3676	PA3676	ACG06_06280	0.228527	-2.12956	2.68e-43	5.13e-42	resistance-nodulation-cell division (RND) efflux transporter
3175	PA3175	ACG06_09085	0.228318	-2.13088	1.77e-11	8.64e-11	formimidoylglutamase
1725	PA1725	ACG06_17950	0.226324	-2.14354	1.36e-13	7.68e-13	type III secretion system protein
162	PA0162	ACG06_00855	0.225885	-2.14634	7.64e-18	5.5e-17	histidine porin OpdC
5072	PA5072	ACG06_29120	0.224559	-2.15483	3.3e-27	3.5e-26	chemotaxis transducer
613	PA0613	ACG06_03185	0.22399	-2.15849	1.87e-14	1.11e-13	hypothetical protein
1868	PA1868	ACG06_17175	0.223897	-2.15909	9.58e-22	8.28e-21	secretion protein XqhA
1713	PA1713	ACG06_18010	0.223888	-2.15915	9.91e-36	1.42e-34	transcriptional regulator ExsA
1867	PA1867	ACG06_17180	0.223289	-2.16302	2.57e-05	7.26e-05	XphA protein
132	PA0132	ACG06_00705	0.222703	-2.16681	3.53e-48	8.23e-47	beta alanine--pyruvate transaminase
5169	PA5169	ACG06_29660	0.222207	-2.17002	3.15e-46	6.82e-45	C4-dicarboxylate transporter
5433	PA5433	ACG06_31015	0.2221	-2.17072	7.12e-19	5.38e-18	hypothetical protein
3221	PA3221	ACG06_08850	0.221825	-2.17251	4.99e-40	8.21e-39	CsaA protein
3368	PA3368.1	ACG06_08055	0.220707	-2.1798	5.16e-19	3.93e-18	tRNA-Arg
4783	PA4783	ACG06_27645	0.220148	-2.18346	8.1e-21	6.69e-20	hypothetical protein
2917	PA2917	ACG06_10400	0.220107	-2.18372	6.48e-43	1.23e-41	transcriptional regulator
952	PA0952	ACG06_22025	0.219833	-2.18552	5.52e-41	9.61e-40	hypothetical protein
602	PA0602	ACG06_03130	0.216521	-2.20742	6.02e-50	1.48e-48	ABC transporter
2111	PA2111	ACG06_15970	0.21615	-2.2099	5.56e-49	1.31e-47	hypothetical protein
1712	PA1712	ACG06_18015	0.216084	-2.21033	3.58e-34	4.81e-33	exoenzyme S synthesis protein B
2444	PA2444	ACG06_13890	0.215426	-2.21474	6.43e-46	1.38e-44	serine hydroxymethyltransferase
883	PA0883	ACG06_22400	0.213293	-2.22909	1.82e-10	8.26e-10	acyl-CoA lyase subunit beta
1333	PA1333	ACG06_19415	0.211201	-2.24331	1.29e-16	8.6e-16	hypothetical protein
3303	PA3303a	ACG06_08400	0.210811	-2.24598	1.37e-17	9.63e-17	hypothetical protein
1228	PA1228	ACG06_20630	0.209706	-2.25356	0.00013818	0.000357523	hypothetical protein
2130	PA2130	ACG06_15865	0.207603	-2.2681	7.81e-12	3.9e-11	usher CupA3
3573	PA3573	ACG06_07105	0.207353	-2.26984	9.5e-34	1.25e-32	major facilitator superfamily (MFS) transporter
4824	PA4824	ACG06_27860	0.204766	-2.28796	0.0019478	0.0042151	hypothetical protein
5506	PA5506	ACG06_31390	0.203516	-2.29679	6.26e-27	6.6e-26	hypothetical protein
3305	PA3305	ACG06_08395	0.200565	-2.31786	2.17e-41	3.85e-40	hypothetical protein
999	PA0999	ACG06_21840	0.195662	-2.35356	4.78e-50	1.18e-48	3-oxoacyl-ACP synthase
3588	PA3588	ACG06_07025	0.194613	-2.36132	1.15e-19	8.99e-19	porin
1980	PA1980	ACG06_16590	0.19443	-2.36268	1.89e-13	1.05e-12	response regulator EraR
1183	PA1183	ACG06_20855	0.194424	-2.36272	6.94e-28	7.56e-27	C4-dicarboxylate transporter DctA
3082	PA3082	ACG06_09550	0.190496	-2.39217	3.95e-51	1e-49	glycine betaine transmethylase
5372	PA5372	ACG06_30710	0.189416	-2.40037	9.09e-56	2.63e-54	choline dehydrogenase
4630	PA4630	ACG06_26705	0.188142	-2.4101	2.24e-40	3.78e-39	hypothetical protein
2840	PA2840	ACG06_10790	0.187397	-2.41583	6.29e-33	8.08e-32	ATP-dependent RNA helicase
1979	PA1979	ACG06_16595	0.186885	-2.41977	3.16e-20	2.56e-19	sensor kinase EraS
2782	PA2782	ACG06_11105	0.185315	-2.43195	4.64e-35	6.47e-34	hypothetical protein
165	PA0165	ACG06_00870	0.183234	-2.44824	9.32e-27	9.78e-26	hypothetical protein
1700	PA1700	ACG06_18075	0.182867	-2.45114	4.21e-06	1.31e-05	hypothetical protein
783	PA0783	ACG06_23070	0.180785	-2.46765	9.17e-64	3.07e-62	sodium/proline symporter PutP
1001	PA1001	ACG06_21830	0.178777	-2.48376	4.44e-56	1.29e-54	anthranilate synthase component I
170	PA0170	ACG06_00895	0.178219	-2.48828	7.17e-12	3.59e-11	hypothetical protein
4825	PA4825	ACG06_27865	0.177275	-2.49594	7.86e-28	8.51e-27	Mg(2+) transport ATPase
2131	PA2131	ACG06_15860	0.176742	-2.50028	8.43e-09	3.35e-08	fimbrial subunit CupA4
951	PA0951a	ACG06_22030	0.173265	-2.52895	2.24e-12	1.17e-11	hypothetical protein
2132	PA2132	ACG06_15855	0.173227	-2.52927	0.00064449	0.00150268	chaperone CupA5
5137	PA5137	ACG06_29445	0.172501	-2.53532	1.03e-55	2.96e-54	hypothetical protein
1710	PA1710	ACG06_18025	0.171736	-2.54173	4.71e-17	3.21e-16	exoenzyme S synthesis protein C
4800	PA4800	ACG06_27725	0.171467	-2.54399	3.8e-20	3.05e-19	hypothetical protein
3222	PA3222	ACG06_08845	0.171239	-2.54592	1.91e-52	5e-51	hypothetical protein
879	PA0879	ACG06_22420	0.168942	-2.5654	2.7e-29	3.11e-28	acyl-CoA dehydrogenase
3268	PA3268	ACG06_08595	0.16703	-2.58182	7.32e-45	1.53e-43	TonB-dependent receptor
4616	PA4616	ACG06_26630	0.166201	-2.589	3.48e-36	5.12e-35	c4-dicarboxylate-binding protein
3176	PA3176	ACG06_09080	0.16475	-2.60165	1.03e-17	7.31e-17	glutamate/sodium ion symporter GltS
2759	PA2759	ACG06_11250	0.164169	-2.60674	5.84e-36	8.5e-35	hypothetical protein
2783	PA2783	ACG06_11100	0.164039	-2.60789	1.32e-47	2.97e-46	hypothetical protein
1144	PA1144	ACG06_21055	0.163989	-2.60833	5.8e-09	2.33e-08	major facilitator superfamily (MFS) transporter
2335	PA2335	ACG06_14440	0.162912	-2.61783	4.31e-08	1.61e-07	TonB-dependent receptor
1702	PA1702	ACG06_18065	0.161887	-2.62694	5.82e-09	2.33e-08	hypothetical protein
878	PA0878	ACG06_22425	0.159069	-2.65227	1.09e-25	1.11e-24	hypothetical protein
3641	PA3641	ACG06_06760	0.158097	-2.66112	5.39e-63	1.77e-61	amino acid permease
2583	PA2583.1	ACG06_12575	0.157554	-2.66608	8.38e-21	6.9e-20	tRNA-Gly
172	PA0172	ACG06_00905	0.157189	-2.66943	4.56e-21	3.81e-20	hypothetical protein
1555	PA1555	ACG06_19030	0.156061	-2.67982	1.4e-80	6.24e-79	cytochrome C oxidase cbb3-type subunit CcoP
5530	PA5530	ACG06_31515	0.154055	-2.69848	5.19e-20	4.14e-19	MFS dicarboxylate transporter
1266	PA1266	ACG06_20455	0.152881	-2.70952	2.92e-12	1.51e-11	oxidoreductase
1556	PA1556	ACG06_19020	0.152488	-2.71324	4.92e-81	2.24e-79	cbb3-type cytochrome C oxidase subunit II
880	PA0880	ACG06_22415	0.15059	-2.7313	2.11e-10	9.53e-10	ring-cleaving dioxygenase
997	PA0997	ACG06_21850	0.149791	-2.73897	5.92e-62	1.88e-60	PqsB protein
435	PA0435	ACG06_02280	0.148593	-2.75056	2.19e-49	5.22e-48	hypothetical protein
1000	PA1000	ACG06_21835	0.148082	-2.75553	1.84e-43	3.59e-42	quinolone signal response protein
3304	PA3304	ACG06_08405	0.146334	-2.77266	2.45e-56	7.17e-55	hypothetical protein
5138	PA5138	ACG06_29450	0.146142	-2.77456	8.89e-64	3e-62	hypothetical protein
881	PA0881	ACG06_22410	0.145583	-2.78009	2.01e-22	1.79e-21	hypothetical protein
998	PA0998	ACG06_21845	0.145335	-2.78255	6.16e-35	8.58e-34	PqsC protein
1723	PA1723	ACG06_17960	0.142521	-2.81075	1.36e-34	1.85e-33	type III export protein PscJ
5040	PA5040	ACG06_28960	0.141261	-2.82357	2.55e-88	1.32e-86	type 4 fimbrial biogenesis outer membrane protein PilQ
1722	PA1722	ACG06_17965	0.140849	-2.82778	6.43e-23	5.89e-22	type III export protein PscI
1555	PA1555.1	ACG06_19025	0.138489	-2.85216	1.02e-79	4.48e-78	cytochrome C oxidase cbb3-type subunit CcoQ
3284	PA3284	ACG06_08510	0.137011	-2.86764	5.5e-16	3.59e-15	hypothetical protein
2221	PA2221	ACG06_15010	0.136232	-2.87586	1.23e-34	1.67e-33	hypothetical protein
1706	PA1706	ACG06_18045	0.136227	-2.87591	1.3e-49	3.15e-48	type III secretion protein PcrV
1716	PA1716	ACG06_17995	0.13515	-2.88736	3.81e-50	9.45e-49	type III secretion outer membrane protein PscC
4986	PA4986	ACG06_28685	0.133429	-2.90586	4.64e-48	1.07e-46	oxidoreductase
1705	PA1705	ACG06_18050	0.132842	-2.91222	1.67e-25	1.69e-24	regulator in type III secretion
1557	PA1557	ACG06_19015	0.131834	-2.9232	1.12e-96	6.97e-95	cbb3-type cytochrome C oxidase subunit I
1718	PA1718	ACG06_17985	0.130964	-2.93275	1.31e-15	8.38e-15	type III export protein PscE
1715	PA1715	ACG06_18000	0.12981	-2.94553	1.13e-23	1.06e-22	type III export apparatus protein
4354	PA4354	ACG06_24665	0.12702	-2.97687	3.42e-40	5.76e-39	hypothetical protein
1791	PA1791	ACG06_17610	0.121792	-3.0375	1.51e-67	5.43e-66	hypothetical protein
4072	PA4072	ACG06_04260	0.12102	-3.04668	1.37e-51	3.55e-50	amino acid permease
1143	PA1143	ACG06_21060	0.118475	-3.07735	2.39e-09	9.88e-09	hypothetical protein
1608	PA1608	ACG06_18545	0.118286	-3.07965	9.39e-61	2.96e-59	chemotaxis transducer
3283	PA3283	ACG06_08515	0.116686	-3.0993	2.88e-10	1.29e-09	hypothetical protein
47	PA0047	ACG06_00280	0.116338	-3.10361	1.11e-42	2.1e-41	hypothetical protein
729	PA0729.1	ACG06_23355	0.114385	-3.12803	9.85e-38	1.5e-36	tRNA-Gly
4683	PA4683	ACG06_27095	0.113155	-3.14362	2.9e-29	3.32e-28	hypothetical protein
1720	PA1720	ACG06_17975	0.111548	-3.16427	2.64e-09	1.09e-08	type III export protein PscG
1707	PA1707	ACG06_18040	0.110786	-3.17416	4.17e-28	4.6e-27	regulatory protein PcrH
434	PA0434	ACG06_02275	0.11044	-3.17867	1.23e-82	5.74e-81	hypothetical protein
1263	PA1263	ACG06_20470	0.110207	-3.18172	1.47e-83	7.08e-82	hypothetical protein
1698	PA1698	ACG06_18085	0.109874	-3.18608	6.65e-22	5.8e-21	type III secretion outer membrane protein PopN
1699	PA1699	ACG06_18080	0.107178	-3.22191	9.53e-19	7.17e-18	hypothetical protein
2318	PA2318	ACG06_14520	0.106639	-3.22919	2.63e-77	1.09e-75	hypothetical protein
171	PA0171	ACG06_00900	0.105753	-3.24122	2.17e-21	1.83e-20	hypothetical protein
4623	PA4623	ACG06_26670	0.105623	-3.24301	9.86e-48	2.23e-46	hypothetical protein
1709	PA1709	ACG06_18030	0.10325	-3.27579	1.55e-94	8.86e-93	translocator outer membrane protein PopD
1724	PA1724	ACG06_17955	0.102364	-3.28823	2.05e-17	1.41e-16	type III export protein PscK
1719	PA1719	ACG06_17980	0.101019	-3.30731	9.83e-40	1.61e-38	type III export protein PscF
1332	PA1332	ACG06_19420	0.100432	-3.31571	1.94e-30	2.3e-29	hypothetical protein
1708	PA1708	ACG06_18035	0.099169	-3.33397	3.5e-102	2.39e-100	translocator protein PopB
1717	PA1717	ACG06_17990	0.0971013	-3.36437	1.73e-30	2.06e-29	type III export protein PscD
1701	PA1701	ACG06_18070	0.0969345	-3.36685	8.87e-13	4.73e-12	hypothetical protein
1984	PA1984	ACG06_16570	0.0921871	-3.43929	3.78e-17	2.59e-16	NAD+ dependent aldehyde dehydrogenase ExaC
1721	PA1721	ACG06_17970	0.0914873	-3.45028	1.25e-31	1.55e-30	type III export protein PscH
4356	PA4356	ACG06_24675	0.0902377	-3.47013	4.04e-102	2.73e-100	xenobiotic reductase
46	PA0046	ACG06_00275	0.0901379	-3.47172	1.36e-40	2.32e-39	hypothetical protein
3282	PA3282	ACG06_08520	0.0892873	-3.4854	3.34e-18	2.45e-17	hypothetical protein
1694	PA1694	ACG06_18105	0.0888873	-3.49188	2.4e-24	2.32e-23	type III secretion system protein
4355	PA4355	ACG06_24670	0.0867385	-3.52718	7.64e-50	1.87e-48	major facilitator superfamily (MFS) transporter
5139	PA5139	ACG06_29455	0.0865316	-3.53063	1.1e-102	7.79e-101	hypothetical protein
3662	PA3662	ACG06_06655	0.0837094	-3.57847	1.44e-54	4.07e-53	hypothetical protein
1265	PA1265	ACG06_20460	0.0831096	-3.58884	1.06e-21	9.11e-21	hypothetical protein
4985	PA4985	ACG06_28680	0.0824643	-3.60009	1.19e-39	1.93e-38	hypothetical protein
3602	PA3602	ACG06_06955	0.0817779	-3.61214	6.22e-130	5.52e-128	hypothetical protein
4071	PA4071	ACG06_04265	0.0810368	-3.62528	7.54e-29	8.57e-28	hypothetical protein
2128	PA2128	ACG06_15875	0.0808232	-3.62909	7.97e-82	3.66e-80	fimbrial subunit CupA1
45	PA0045	ACG06_00270	0.0772039	-3.69518	1.96e-58	5.92e-57	hypothetical protein
1270	PA1270	ACG06_20430	0.0698873	-3.83883	7.76e-45	1.62e-43	hypothetical protein
2317	PA2317	ACG06_14525	0.0682356	-3.87333	2.72e-113	2.2e-111	oxidoreductase
1983	PA1983	ACG06_16575	0.0536123	-4.22129	6.58e-16	4.27e-15	cytochrome C550
3229	PA3229	ACG06_08810	0.053112	-4.23482	1.03e-121	8.58e-120	hypothetical protein
4685	PA4685	ACG06_27105	0.052997	-4.23795	1.13e-44	2.34e-43	hypothetical protein
3094	PA3094.3	ACG06_09475	0.0494546	-4.33775	1.4e-22	1.26e-21	tRNA-val
1982	PA1982	ACG06_16580	0.0481979	-4.37489	3.45e-31	4.22e-30	quinoprotein ethanol dehydrogenase
1697	PA1697	ACG06_18090	0.0470774	-4.40882	3.55e-66	1.26e-64	type III secretion system ATPase
3575	PA3575	ACG06_07090	0.0452765	-4.46509	4.67e-134	4.45e-132	hypothetical protein
1981	PA1981	ACG06_16585	0.0445511	-4.48839	4.79e-17	3.26e-16	hypothetical protein
2129	PA2129	ACG06_15870	0.042749	-4.54797	3.04e-27	3.24e-26	chaperone CupA2
1696	PA1696	ACG06_18095	0.0372509	-4.74658	3.99e-31	4.86e-30	translocation protein in type III secretion
4119	PA4119	ACG06_04045	0.0330369	-4.91978	6.17e-199	1.93e-196	aminoglycoside 3-N-acetyltransferase
4073	PA4073	ACG06_04255	0.0320663	-4.9628	2.78e-177	5.7e-175	aldehyde dehydrogenase
4070	PA4070	ACG06_04270	0.0314172	-4.9923	2.65e-193	7.44e-191	FeaR family transcriptional regulator
2916	PA2916	ACG06_10405	0.0244255	-5.35547	3.62e-40	6.07e-39	hypothetical protein
4100	PA4100	ACG06_04120	0.0238082	-5.3924	9.14e-165	1.52e-162	dehydrogenase
1970	PA1970	ACG06_16665	0.0233416	-5.42095	1.61e-43	3.15e-42	hypothetical protein
2521	PA2521	ACG06_13520	0.0132666	-6.23606	2.99e-170	5.5e-168	resistance-nodulation-cell division (RND) divalent metal cation efflux membrane fusion protein CzcB
3262	PA3262.2	ACG06_08625	0.0104501	-6.58033	3.23e-14	1.9e-13	tRNA-Val
2494	PA2494	ACG06_13655	0.00944884	-6.72565	2.21e-305	2.35e-302	resistance-nodulation-cell division (RND) multidrug efflux transporter MexF
2495	PA2495	ACG06_13650	0.00933379	-6.74332	9.34e-241	4.98e-238	Multidrug efflux outer membrane protein OprN
2493	PA2493	ACG06_13660	0.00886972	-6.8169	3.15e-272	2.8e-269	resistance-nodulation-cell division (RND) multidrug efflux membrane fusion protein MexE
4881	PA4881	ACG06_28145	0.00758317	-7.04298	1.25e-135	1.26e-133	hypothetical protein
